# Supplementary material for: A Meta-Analysis on Quantitative Sodium, Potassium and Chloride Metabolism in Horses and Ponies
Source: Animals (Basel). 2025 Jan 13;15(2):191. doi: 10.3390/ani15020191 (PMC11758655; doi:10.3390/ani15020191)
Supplement: Supplementary file 1 [file animals-15-00191-s001.zip]

Archive with 1 entries (1 files):
- animals-3333451-supplementary.pdf
